# Supplementary material for: Molecular Dissection of Symptom Determinants in Tomato Leaf Curl New Delhi Virus in Zucchini Through Mechanical Transmission
Source: Viruses. 2025 Feb 20;17(3):294. doi: 10.3390/v17030294 (PMC11946352; doi:10.3390/v17030294)
Supplement: Supplementary file 1 [file viruses-17-00294-s001.zip]

Archive with 1 entries (1 files):
- viruses-3470843-supplementary.pdf
